# Supplementary material for: The Association of Surrogates of Insulin Resistance with Hyperuricemia among Middle-Aged and Older Individuals: A Population-Based Nationwide Cohort Study
Source: Nutrients. 2023 Jul 14;15(14):3139. doi: 10.3390/nu15143139 (PMC10385684; doi:10.3390/nu15143139)
Supplement: Supplementary file 1 [file nutrients-15-03139-s001.zip]

Archive with 1 entries (1 files):
- nutrients-2487857-supplementary.pdf
